# Supplementary material for: The clinicopathological features and prognosis of primary pulmonary lymphoepithelioma-like carcinoma: A systematic review and meta-analysis
Source: PLoS One. 2020 Oct 16;15(10):e0240729. doi: 10.1371/journal.pone.0240729 (PMC7567369; doi:10.1371/journal.pone.0240729)
Supplement: S2 File — (XLSX) [file pone.0240729.s002.xlsx]

## Sheet: Sheet1
Author	year	country	Race	Institution	year	Patients		Type	Number		TNM stage	variables		survival months
						included	excluded		LELC	other
Wang	2015	China	Asian	Sun Yat-sen University Cancer Center	from January 2001 to December 2013	patients with pulmonary LELC	patients with negative Epstein-Barrvirus (EBV)-encoded RNA(EBER)staining and metastasis nasopharyngeal carcinoma	LELC	74		I-IV	Gender,age(60),smoking,stage,Hemoglobin level, serum LDH level, serum albumin level,tumor size,MLR,treatment	surgery：28 ；surgery+RT/CT：36； palliative chemotherapy：10	46 mouths
Liang	2012	China	Asian	Sun Yat-sen University Cancer Center	from January 2000 to January 2011	patients with pulmonary LELC	undifferentiated carcinomas without lymphoid infiltrates and Epstein-Barr virus (EBV)-encoded RNA (EBER) staining and metastatic nasopharyngeal carcinoma	LELC	52		I-IV	sex,age, stage, smoking status, tumor size, LDH level, albumin level, intial treatment,outcome	complete resection ：40； palliative chemotherapy with or without radiotherapy：12	31.55 months
Jiang	2015	China	Asian	Sun Yat-sen University Cancer Center	from January 2001 to December 2013	patients with pulmonary LELC	patients with negative EBV-encoded RNA staining and metastasis nasopharyngeal carcinoma	LELC	79		I-IV	sex,age, stage, smoking status, tumor size, PD-L1, status,DFS,OS	radical surgery :38; radical surgery + radiotherapy/chemotherapy:35; palliative chemotherapy:6	35.02 months
Fang	2015	China	Asian	Sun Yat-sen University Cancer Center	from January 2014 to December 2014	patients were diagnosed as pulmonary LELC with positive EBER results were eligible and provided sufficient tumor tissue for genomic analysis	metastatic nasopharyngeal carcinoma	LELC vs others	113	101	TNM stage	sex,age, stage, smoking status, family history of cancers, pathology, tumor diffrentiation,T stage，N stage，Pathological stage，metastasis，EGFR mutations，KRAS mutations，ALK rearrangements，PD-L1 status，PD-L1,H-score，adjuvant chemo，neo-adjuvant chemo	Neo-adjuvant chemo：9；Adjuvant chemo：68	38.47（DFS） and 30.9 （OS）months
Yu	2018	China	Asian	Sun Yat-sen University Cancer Center	from October 1999 to August 2016	all patients diagnosed with lung LELC and received radical resection (R0) and patients with N1 and N2 LNs resection and mapping with a minimum of three N2 stations sampled or complete LNs dissection	death within 30 days of operation, occurrence of a second tumor before/after resection (eliminated one case), and loss to follow-up (eliminated ﬁve cases).	LELC	87		I-IV	sex,age, stage, smoking status, tumor location，neoadjuvant therapy，tumor stage，nodal stage，TNM stage，adjuvant therapy，extent of resection，surgical approach，LNR,PLNs, recurrence status	neoadjuvant chemotherapy：6；surgery：27；surgery+adjuvant therapy：54	34 months
XY.Yu	2018	China	Asian	Sun Yat-sen University Cancer Center	from January 2003 to December 2014	all patients diagnosed with lung LELC and received radical resection (R0)	(I) no preoperative chemotherapy or radiotherapy; (II) had preserved surgically resected paraffin-embedded specimens; (III) no operation-related death; (IV) no second primary neoplasms.	LELC	67		I-IV	sex,age, stage, smoking status, tumor size, tumor location, tumor size,angiolymphatic invasion, tumor stage, TNM stage, adjuvant therapy,surgical approach,PD-L1 status in TCs,PD-L1 status in TILs, P53 expression status, PD-L1 in TCs/P53 expression,adjuvant redimen	Lobectomy 52 Bilobectomy 8 Pneumonectomy 7	33 months
Z lin	2019	China	Asian	Sun Yat- sen University Cancer Center	between January 2007 and September 2018.	patients with advanced pulmonary LELC who initiated first-line chemotherapy、aged≥18years.	exclusion of lung metastasis from nasopharyngeal carcinoma	LELC	127		III-IV	sex,age, stage, smoking status, ECOG PS, metastatic sites, EBV DNA, EGFR mutation,ALK rearrangment, cycles of platinum-based chemotherapy, palliative thoracic radiotherapy palliaitive thoracic radiotherapy	CT/RT	22.7 months
